# Supplementary material for: Reliable scaling of position weight matrices for binding strength comparisons between transcription factors
Source: BMC Bioinformatics. 2015 Aug 20;16:265. doi: 10.1186/s12859-015-0666-1 (PMC4545934; doi:10.1186/s12859-015-0666-1)
Supplement: Additional file 3 — Table S3. (TXT 0.232KB) [file 12859_2015_666_MOESM3_ESM.txt]

motif_length_bin	7-8	9-10	11-12	13-15	>=16
mean_of_lambda_in_each_motif_length_bin	1.040200	1.394569	1.873732	2.014050	2.032448
standard_deviation_of_lambda_in_each_motif_length_bin	0.4960802	0.5560687	0.4381651	0.2984683	0.2435366
