# Supplementary material for: Reliable scaling of position weight matrices for binding strength comparisons between transcription factors
Source: BMC Bioinformatics. 2015 Aug 20;16:265. doi: 10.1186/s12859-015-0666-1 (PMC4545934; doi:10.1186/s12859-015-0666-1)
Supplement: Additional file 6 — Table S1. (TXT 12.7KB) [file 12859_2015_666_MOESM6_ESM.txt]

TF_name	Group_of_species	Lambda_value_from_Equation_6
ABF1	S.cerevisiae	1.668078029414
ABF2	S.cerevisiae	1.17831653604583
ADR1	S.cerevisiae	0.464120412924478
AFT1	S.cerevisiae	1.83805769479114
AFT2	S.cerevisiae	1.42781052415598
ARG81	S.cerevisiae	1.11807868481439
ARO80	S.cerevisiae	1.80935961264946
ARR1	S.cerevisiae	0.439754136301876
ASG1	S.cerevisiae	0.332856676646282
ASH1	S.cerevisiae	1.86507706942913
AZF1	S.cerevisiae	0.747089828451292
BAS1	S.cerevisiae	1.95233533280356
CAD1	S.cerevisiae	2.33465023090416
CBF1	S.cerevisiae	1.36337570209028
CEP3	S.cerevisiae	1.05276054678523
CHA4	S.cerevisiae	0.936614772142456
CIN5	S.cerevisiae	1.51745396015486
CRZ1	S.cerevisiae	0.519941620244104
CST6	S.cerevisiae	1.41197680266883
CUP9	S.cerevisiae	1.06044683115639
DAL80	S.cerevisiae	1.02170883025261
DAL82	S.cerevisiae	0.859171693243187
DOT6	S.cerevisiae	1.87681399442648
ECM22	S.cerevisiae	0.716305575907191
ECM23	S.cerevisiae	0.807332271111617
EDS1	S.cerevisiae	0.910645076517492
FHL1	S.cerevisiae	1.14923407135375
FKH1	S.cerevisiae	1.95390122975141
FKH2	S.cerevisiae	1.38561289403715
GAL4	S.cerevisiae	1.39516061075276
GAT1	S.cerevisiae	1.28450076905036
GAT3	S.cerevisiae	0.890708185662805
GAT4	S.cerevisiae	0.85444063031521
GCN4	S.cerevisiae	2.02062384120865
GCR1	S.cerevisiae	1.3800305332643
GCR2	S.cerevisiae	0.616341664861842
GIS1	S.cerevisiae	0.818285112967494
GSM1	S.cerevisiae	1.95235544752923
GZF3	S.cerevisiae	0.684874545268407
HAC1	S.cerevisiae	1.54694420298214
HAP1	S.cerevisiae	0.880026725840378
HAP3	S.cerevisiae	2.50452261441958
HAP4	S.cerevisiae	1.4310516443185
HAP5	S.cerevisiae	1.91717848583239
HCM1	S.cerevisiae	0.389053190779803
HMRA2	S.cerevisiae	0.950979855563999
HSF1	S.cerevisiae	0.819964205024206
IME1	S.cerevisiae	1.69917139068891
INO2	S.cerevisiae	1.71637183600706
INO4	S.cerevisiae	1.89876099142897
IXR1	S.cerevisiae	1.21052837108551
LEU3	S.cerevisiae	1.46440806569072
LYS14	S.cerevisiae	1.1151258140952
MAC1	S.cerevisiae	1.86457948753335
MATA1	S.cerevisiae	1.5153684039036
MBP1::SWI6	S.cerevisiae	0.856503361462774
MBP1	S.cerevisiae	0.422361162101967
MCM1	S.cerevisiae	1.61296993309115
MET28	S.cerevisiae	1.48351198962018
MET31	S.cerevisiae	0.897099388718121
MET32	S.cerevisiae	0.567397862089587
MET4	S.cerevisiae	0.736430950282894
MGA1	S.cerevisiae	2.02742184933922
MIG1	S.cerevisiae	0.547357691536133
MIG2	S.cerevisiae	0.474330276558492
MIG3	S.cerevisiae	0.676048638786576
NDT80	S.cerevisiae	1.88893241822386
NHP10	S.cerevisiae	1.30442831958119
NHP6A	S.cerevisiae	1.7942121400224
NHP6B	S.cerevisiae	2.47792475866566
NRG1	S.cerevisiae	2.18212230576491
OAF1	S.cerevisiae	1.06601653362477
OPI1	S.cerevisiae	0.583085266076927
PDR1	S.cerevisiae	1.01682723946633
PDR3	S.cerevisiae	2.24783122561285
PDR8	S.cerevisiae	1.12730175287752
PHD1	S.cerevisiae	0.765394919098059
PHO4	S.cerevisiae	1.2003844533599
PUT3	S.cerevisiae	1.02064452997005
RAP1	S.cerevisiae	1.36679292510224
RDR1	S.cerevisiae	1.35532361540671
RDS1	S.cerevisiae	0.621520356601982
RDS2	S.cerevisiae	0.840960847842035
REB1	S.cerevisiae	1.75408080330704
REI1	S.cerevisiae	1.10138966028582
RFX1	S.cerevisiae	1.09590164453948
RGT1	S.cerevisiae	1.07119696894516
RIM101	S.cerevisiae	1.28759960070585
RLM1	S.cerevisiae	1.59428206828516
RME1	S.cerevisiae	0.883110265784523
RPH1	S.cerevisiae	1.47107986699035
RPN4	S.cerevisiae	0.845171171725009
RSC30	S.cerevisiae	1.00056724112143
RSC3	S.cerevisiae	0.526753606792501
RTG3	S.cerevisiae	1.88901370160012
SFL1	S.cerevisiae	1.70690836589727
SFP1	S.cerevisiae	1.69950760393506
SIP4	S.cerevisiae	0.524808879846687
SKO1	S.cerevisiae	1.86810443779186
SMP1	S.cerevisiae	2.20753908226565
SNT2	S.cerevisiae	2.75142971646236
SOK2	S.cerevisiae	1.27507464960931
SPT23	S.cerevisiae	0.724592428889587
SPT2	S.cerevisiae	0.42458798821943
SRD1	S.cerevisiae	0.849723199955581
STB3	S.cerevisiae	1.79936149027767
STB4	S.cerevisiae	1.07571433121626
STB5	S.cerevisiae	0.734031230254458
STE12	S.cerevisiae	0.568582605238772
STP1	S.cerevisiae	0.634480573699756
STP2	S.cerevisiae	1.68871325576844
STP3	S.cerevisiae	1.71747313488389
STP4	S.cerevisiae	1.68085102908044
SUM1	S.cerevisiae	0.57888606419895
SUT1	S.cerevisiae	0.734942694123784
SUT2	S.cerevisiae	1.83935656918773
SWI4	S.cerevisiae	1.25718535505321
SWI5	S.cerevisiae	0.59715183770566
TBF1	S.cerevisiae	0.892794243297455
TBP	S.cerevisiae	1.77313620463907
TBS1	S.cerevisiae	1.14234998237745
TEA1	S.cerevisiae	0.733353606310921
TEC1	S.cerevisiae	0.902819958370325
THI2	S.cerevisiae	2.83002741986356
TOD6	S.cerevisiae	1.84424015312702
TOS8	S.cerevisiae	0.791109054306223
TYE7	S.cerevisiae	1.25346741704179
UGA3	S.cerevisiae	0.925848493947331
UPC2	S.cerevisiae	0.263980937786715
USV1	S.cerevisiae	2.04844184004992
XBP1	S.cerevisiae	0.474104437333296
YAP1	S.cerevisiae	2.06066969490762
YAP3	S.cerevisiae	1.45715158509085
YAP6	S.cerevisiae	2.29548285008804
YAP7	S.cerevisiae	1.90183714249519
YBR239C	S.cerevisiae	1.07352804679318
YDR026C	S.cerevisiae	2.58111730717251
YDR520C	S.cerevisiae	1.23355482887322
YER130C	S.cerevisiae	1.29630484678293
YER184C	S.cerevisiae	0.555834052611791
YGR067C	S.cerevisiae	1.33903960602755
YJL103C	S.cerevisiae	1.02114995546235
YKL222C	S.cerevisiae	0.925901335172648
YLL054C	S.cerevisiae	0.69019555642048
YLR278C	S.cerevisiae	0.960394042391975
YML081W	S.cerevisiae	1.34717802492137
YNR063W	S.cerevisiae	1.16826831719999
YOX1	S.cerevisiae	0.422328824147597
YPR013C	S.cerevisiae	0.851940075265744
YPR015C	S.cerevisiae	2.18534515558609
YPR022C	S.cerevisiae	0.693154475415265
YPR196W	S.cerevisiae	1.03518588420435
YRM1	S.cerevisiae	0.861460315833381
YRR1	S.cerevisiae	1.44361823808345
ZAP1	S.cerevisiae	1.63099211646564
ZMS1	S.cerevisiae	1.03073135541825
Awh	D. melanogaster	0.355077893467868
BEAF-32	D. melanogaster	1.95045667509074
btd	D. melanogaster	1.254695707412
Cad	D. melanogaster	1.31437839839488
CG15696	D. melanogaster	2.33306596461375
CNC::maf-S	D. melanogaster	1.85021344297075
CTCF	D. melanogaster	2.17846813849861
D	D. melanogaster	1.24093727021803
EcR::usp	D. melanogaster	1.92114991886415
gt	D. melanogaster	1.5778921582363
hb	D. melanogaster	0.700978185931752
kni	D. melanogaster	1.58256710634699
KR	D. melanogaster	1.93551203291804
Mad	D. melanogaster	1.8386715761462
nub	D. melanogaster	1.47274159422211
pan	D. melanogaster	1.87865864587806
pnr	D. melanogaster	1.81538801739631
slp1	D. melanogaster	0.977615058063306
STAT92E	D. melanogaster	1.83414677429673
SU(HW)	D. melanogaster	2.72072433004076
Trl	D. melanogaster	1.10032287902898
usp	D. melanogaster	1.68893357163678
CG11085	D. melanogaster	0.836330084320128
Dfd	D. melanogaster	0.765833520405921
Unc4	D. melanogaster	0.598069585190649
Eve	D. melanogaster	0.529098909658438
AbdB	D. melanogaster	0.83711212241273
Bap	D. melanogaster	1.18097099683453
BH2	D. melanogaster	0.817258851361878
gl	D. melanogaster	1.79276596167777
her	D. melanogaster	1.46551772281819
Hgtx	D. melanogaster	0.372121498106457
ken	D. melanogaster	1.16996268297716
klu	D. melanogaster	1.21379916963863
lmd	D. melanogaster	1.59126809218319
Lag1	D. melanogaster	1.15508614279121
Six4	D. melanogaster	1.10933500929686
ab	D. melanogaster	2.1978589467123
AR	Vertebrate	1.7907765925861
Atoh1	Vertebrate	2.1821586132092
Bach1::Mafk	Vertebrate	2.2004911190321
BATF::JUN	Vertebrate	1.85025140020847
Bcl6	Vertebrate	1.99275484945688
Bhlhe40	Vertebrate	1.77511636888959
CDX2	Vertebrate	1.38390196932066
CEBPA	Vertebrate	1.45879188333851
CEBPB	Vertebrate	1.62722778152974
Crx	Vertebrate	1.77047925679723
CTCF	Vertebrate	2.50482244799575
Ddit3::Cebpa	Vertebrate	1.42937722042694
DUX4	Vertebrate	1.73030271575058
E2F1	Vertebrate	2.11941624280909
E2F3	Vertebrate	2.67428844371081
E2F4	Vertebrate	1.70153548945353
E2F6	Vertebrate	1.83750852623633
EBF1	Vertebrate	2.15545945586056
EGR1	Vertebrate	1.7982117660671
EGR2	Vertebrate	1.4521297576026
EHF	Vertebrate	1.81853587096807
ELF1	Vertebrate	1.84583082588855
ELF5	Vertebrate	0.758204119076854
ELK1	Vertebrate	1.14321192960378
ELK4	Vertebrate	1.72895458870051
Erg	Vertebrate	1.59050968034988
ESR1	Vertebrate	1.66182656185107
ESR2	Vertebrate	1.90884233554062
ESRRA	Vertebrate	1.76599511568986
Esrrb	Vertebrate	1.63034886413553
Ets1	Vertebrate	1.88252731851668
EWSR1-FLI1	Vertebrate	2.55454265056713
FLI1	Vertebrate	1.60096572700149
FOSL1	Vertebrate	2.48809140285361
FOSL2	Vertebrate	2.28372372646925
FOS	Vertebrate	2.54913319757255
FOXA1	Vertebrate	1.42600584240863
Foxa2	Vertebrate	1.44989659986049
FOXD1	Vertebrate	0.81739515094982
Foxd3	Vertebrate	1.24342375735499
FOXF2	Vertebrate	1.57594847681758
FOXH1	Vertebrate	1.77050583857021
FOXI1	Vertebrate	1.07527416945807
FOXL1	Vertebrate	0.396638060583494
Foxo1	Vertebrate	1.37400642468083
FOXP1	Vertebrate	1.39060147672598
FOXP2	Vertebrate	1.30712538337533
Foxq1	Vertebrate	1.17000976871765
GABPA	Vertebrate	1.74325513951283
Gata1	Vertebrate	1.95411446584431
GATA2	Vertebrate	1.92626584489263
GATA3	Vertebrate	2.3234349345634
Gata4	Vertebrate	1.89759829767585
Gfi1b	Vertebrate	1.64256016679424
Gfi1	Vertebrate	0.988138271129038
Hand1::Tcfe2a	Vertebrate	1.16728344069367
HIF1A::ARNT	Vertebrate	0.708709646040781
HINFP	Vertebrate	1.51435066379647
HLF	Vertebrate	1.53986277453458
Hltf	Vertebrate	0.246812143933054
HNF1A	Vertebrate	1.60643442151835
HNF4A	Vertebrate	1.9177151574461
HNF4G	Vertebrate	1.93763619829054
HOXA5	Vertebrate	0.301167309601888
Hoxa9	Vertebrate	1.6375237744997
Hoxc9	Vertebrate	1.93586423673179
HSF1	Vertebrate	1.92504319645293
INSM1	Vertebrate	1.68927161329489
IRF1	Vertebrate	1.95114490722062
JUNB	Vertebrate	2.81699214866028
JUND	Vertebrate	2.60368535161832
JUN	Vertebrate	2.20353623935383
Klf1	Vertebrate	1.73498534812422
Klf4	Vertebrate	1.36430706578474
KLF5	Vertebrate	1.73355740329878
Lhx3	Vertebrate	1.35853465389129
MAFF	Vertebrate	1.82100755149153
MAFK	Vertebrate	1.72523354858189
MAX	Vertebrate	2.77561545726763
Mecom	Vertebrate	1.90233524181107
MEF2A	Vertebrate	1.87522497430117
MEF2C	Vertebrate	1.74253174817753
Meis1	Vertebrate	1.76613616623557
Myb	Vertebrate	1.52388091260098
MYC::MAX	Vertebrate	1.56118120701195
Mycn	Vertebrate	1.92621355533023
Myc	Vertebrate	2.32819411492017
Myod1	Vertebrate	1.47840876673349
Myog	Vertebrate	1.8424555581164
MZF1_5-13	Vertebrate	1.22817081278019
Nfe2l2	Vertebrate	2.21606412450728
NFE2::MAF	Vertebrate	2.11013620958816
NFIL3	Vertebrate	1.39199414485473
NFKB1	Vertebrate	1.68039852005092
NFYA	Vertebrate	1.9040128068598
NFYB	Vertebrate	2.18583596418785
NHLH1	Vertebrate	1.57606972277275
Nkx2-5	Vertebrate	1.71595424058365
Nkx3-2	Vertebrate	0.581837611188811
Nobox	Vertebrate	0.71494772955839
NR1H2::RXRA	Vertebrate	1.98264795532858
Nr1h3::Rxra	Vertebrate	1.97514308790461
NR2C2	Vertebrate	2.16866640499622
NR2F1	Vertebrate	1.60422696491647
NR3C1	Vertebrate	2.04524746621507
NR4A2	Vertebrate	0.88258334214134
Nr5a2	Vertebrate	2.14012205160352
NRF1	Vertebrate	1.85891074950255
Pax2	Vertebrate	0.895201266342709
Pax4	Vertebrate	2.58352473363493
PAX5	Vertebrate	2.05831261443548
Pax6	Vertebrate	2.04967014614806
PBX1	Vertebrate	1.54224343187217
PLAG1	Vertebrate	1.71914945558985
POU2F2	Vertebrate	1.54400817898061
Pou5f1::Sox2	Vertebrate	2.09352113151553
PPARG::RXRA	Vertebrate	1.95453829441656
PPARG	Vertebrate	1.99677139048815
PRDM1	Vertebrate	1.96097713539073
RELA	Vertebrate	1.30327668957937
REL	Vertebrate	1.28497992222433
REST	Vertebrate	2.14907634995286
Rfx1	Vertebrate	2.10421483882613
RFX2	Vertebrate	2.04427706352044
RFX5	Vertebrate	2.0357419834792
RORA_1	Vertebrate	1.41365313530105
RORA_2	Vertebrate	1.8927538047933
RREB1	Vertebrate	1.63591055179301
RUNX1	Vertebrate	1.30408997964154
RUNX2	Vertebrate	1.71603860989493
Rxra	Vertebrate	1.64153442961671
RXRA::VDR	Vertebrate	1.91090714034665
RXR::RAR_DR5	Vertebrate	1.97043330558749
SMAD2::SMAD3::SMAD4	Vertebrate	2.00572749290274
Sox17	Vertebrate	0.799524233788698
Sox2	Vertebrate	1.9386250637056
Sox3	Vertebrate	1.07680782501417
Sox6	Vertebrate	1.24959229685755
SOX9	Vertebrate	1.27592694372183
SP1	Vertebrate	1.89124174751986
SP2	Vertebrate	2.0181702098652
Spi1	Vertebrate	1.8004905298356
SREBF1	Vertebrate	1.6198802323782
SREBF2	Vertebrate	1.5675288565013
SRF	Vertebrate	2.08555278795992
SRY	Vertebrate	0.691050512855791
STAT1	Vertebrate	1.88301523101632
STAT2::STAT1	Vertebrate	1.75694984521796
STAT3	Vertebrate	1.55770107241709
Stat4	Vertebrate	1.90368373413368
Stat5a::Stat5b	Vertebrate	1.70833418736175
Stat6	Vertebrate	1.85744593729456
TAL1::GATA1	Vertebrate	2.31879893372629
TAL1::TCF3	Vertebrate	1.63236097744529
TBP	Vertebrate	1.77350393430366
Tcf12	Vertebrate	1.54308699529426
Tcf3	Vertebrate	1.31376047642338
TCF7L2	Vertebrate	1.71375105875604
Tcfcp2l1	Vertebrate	1.76340943069949
TEAD1	Vertebrate	1.5233631386228
TFAP2A	Vertebrate	1.9442576920234
TFAP2C	Vertebrate	1.89765198674291
THAP1	Vertebrate	1.0519351631779
TLX1::NFIC	Vertebrate	1.58330980455058
TP53	Vertebrate	2.05457887541094
TP63	Vertebrate	2.01257070108187
T	Vertebrate	1.80250806953148
USF1	Vertebrate	1.96626941662607
USF2	Vertebrate	2.59830550128974
YY1	Vertebrate	1.97989794708851
ZBTB33	Vertebrate	1.96935902149092
ZEB1	Vertebrate	2.24701460294733
Zfp423	Vertebrate	1.82914464510077
Zfx	Vertebrate	1.94312315320466
ZNF263	Vertebrate	2.40956107229622
