# Supplementary material for: Reliable scaling of position weight matrices for binding strength comparisons between transcription factors
Source: BMC Bioinformatics. 2015 Aug 20;16:265. doi: 10.1186/s12859-015-0666-1 (PMC4545934; doi:10.1186/s12859-015-0666-1)
Supplement: Additional file 9 — Table S2. (TXT 1.015KB) [file 12859_2015_666_MOESM9_ESM.txt]

PWM1_from_PWMEnrich.Dmelanogaster.background_R_package	PWM2_from_PWMEnrich.Dmelanogaster.background_R_package
CG11085_Cell_FBgn0030408	CG11085_SOLEXA_FBgn0030408
Dfd_Cell_FBgn0000439	Dfd_SOLEXA_FBgn0000439
nub	nub_SOLEXA_5_FBgn0085424
Unc4_Cell_FBgn0024184	Unc4_SOLEXA_FBgn0024184
Eve_Cell_FBgn0000606	Eve_SOLEXA_FBgn0000606
hb	hb_SOLEXA_5_FBgn0001180
AbdB_Cell_FBgn0000015	AbdB_SOLEXA_FBgn0000015
Bap_Cell_FBgn0004862	Bap_SOLEXA_FBgn0004862
BH2_Cell_FBgn0004854	BH2_SOLEXA_FBgn0004854
gl_SANGER_5_FBgn0004618	gl_SOLEXA_5_FBgn0004618
her_SANGER_10_FBgn0001185	her_SOLEXA_10_FBgn0001185
Hgtx_Cell_FBgn0040318	Hgtx_SOLEXA_FBgn0040318
ken_SANGER_10_FBgn0011236	ken_SOLEXA_5_FBgn0011236
klu_SANGER_10_FBgn0013469	klu_SOLEXA_5_FBgn0013469
lmd_SANGER_5_FBgn0039039	lmd_SOLEXA_5_FBgn0039039
Lag1_Cell_FBgn0040918	Lag1_SOLEXA_FBgn0040918
Lbl_Cell_FBgn0008651	Lbl_SOLEXA_FBgn0008651
Six4_Cell_FBgn0027364	Six4_SOLEXA_FBgn0027364
ab_SANGER_10_FBgn0259750	ab_SOLEXA_5_FBgn0259750
en_FlyReg_FBgn0000577	en_SOLEXA_2_FBgn0000577
